# Supplementary material for: SNPs in Genes Related to DNA Damage Repair in Mycobacterium Tuberculosis: Their Association with Type 2 Diabetes Mellitus and Drug Resistance
Source: Genes (Basel). 2022 Mar 29;13(4):609. doi: 10.3390/genes13040609 (PMC9029044; doi:10.3390/genes13040609)
Supplement: Supplementary file 1 [file genes-13-00609-s001.zip]

Archive with 1 entries (1 files):
- genes-1610551-supplementary.pdf
